# Supplementary material for: Design of Single‐Atom Nanozymes for Precision Treatment of Erectile Dysfunction with Integrated Single‐Cell RNA Sequencing and Machine Learning
Source: Adv Sci (Weinh). 2026 Apr 14;13(36):e24169. doi: 10.1002/advs.202524169 (PMC13317567; doi:10.1002/advs.202524169)
Supplement: Supplementary file 2 — Supporting File 2: advs75138‐sup‐0002‐TableS1.xlsx. [file ADVS-13-e24169-s002.xlsx]

## Sheet: qc_filtered_data2
Nanozyme	Mimic enzyme activity	Heteroatom	Metal type (atomic number)	Metal valence	Shape	Size (nm)	Surface modification	Dispersion medium	Buffer pH value	Buffer pH	Temperature	Substrate1	Substrate2	Substrate2 concentration(mM)	Data reference doi
Ce-Bi/SiO2	catalase	S-Si	58	3	sphere	3.5	PEG	PBS	5.5	acidic	25	H2O2			10.1002/adma.202002439
Ce-Bi/SiO2	catalase	S-Si	58	3	sphere	3.5	PEG	PBS	5.5	acidic	50	H2O2			10.1002/adma.202002439
CeO2@MPEG2KMPh	catalase	P	58	4	nanoparticle	27.2	PEG-phosphonic acidic	Tris-HCl	7.5	neutral	25	H2O2			10.1021/acsami.0c08778
CeO2@MPEG5KMPh	catalase	P	58	4	nanoparticle	31.7	PEG-phosphonic acidic	Tris-HCl	7.5	neutral	25	H2O2			10.1021/acsami.0c08778
Au_Si_ACD	catalase	N-Si	79	0	sphere	100	β-CD	PBS	7.4	neutral	37	H2O2	UV		10.1002/smll.201603051
Au_Si_ACD	catalase	N-Si	79	0	sphere	100	β-CD	PBS	7.4	neutral	37	H2O2	vis		10.1002/smll.201603051
CeO2@MPEG2KMPEGa1K-MPh	catalase	N-S	58	4	nanoparticle	29.5	PEG-amino-phosphonic acidic	Tris-HCl	7.5	neutral	25	H2O2			10.1021/acsami.0c08778
CeO2@MPEG2KMPEGa2K-MPh	catalase	N-S	58	4	nanoparticle	31.5	PEG-amino-phosphonic acidic	Tris-HCl	7.5	neutral	25	H2O2			10.1021/acsami.0c08778
Pt	catalase	N-S	78	0	sphere	1.87	Apoferritin	Teorell-Stenhagen buffer	7.4	neutral	37	H2O2			10.1016/j.biomaterials.2010.11.004
Mndpa@SiO2@IL CPEG	catalase	N-P-Si-F	25	2	sphere	215	SiO2	Tris-HCl	7.1	neutral	37	H2O2			10.1039/c2jm34354a
AdpaMn@SiO2@IL¨CPEG	catalase	N-P-Si-F	25	2	sphere	215	SiO2	Tris-HCl	7.1	neutral	37	H2O2			10.1039/c2jm34354a
Fe-AMP	catalase	N-P	26	3	nanoparticle	100.77	AMP	MOPS buffer	6.9	acidic	25	H2O2			10.1016/j.cej.2020.124249
Ac-G9/Pt NP	catalase	N	78	0	sphere	3.3	PAMAM	PBS	8.4	neutral	37	H2O2			10.1021/la3046077
PVP-IrNPs	catalase	N	77	0	sphere	1.5	PVP	Teorell-Stenhagen buffer	7	neutral	25	H2O2			10.1021/acsami.5b01271
His-Fe3O4	catalase	N	26	3	sphere	500	Histidine	sodium acetate	7	neutral	25	H2O2			10.1039/c6cc08542c
Cu NCs	catalase	N	29	0	sphere	2.5	none	phosphate buffer	7.8	alkaline	40	H2O2			10.1021/acsami.0c11983
Au-NH2	catalase	N	79	0	sphere	3	PAMAM	PBS	7.4	neutral	25	H2O2			10.1002/smll.201700278
Au-NH2	catalase	N	79	0	sphere	3	PAMAM	PBS	4.8	acidic	25	H2O2			10.1002/smll.201700278
Cu5.4O USNPs	catalase	N	29	0	sphere	4.5	AA	PBS	7.4	neutral	25	H2O2			10.1038/s41467-020 6544-7
V2O5@pDA@MnO2	GPx	N	25	4	nanorod	200	dopamine	phosphate buffer	7.4	neutral	25	GSH	H2O2	0.24	10.1002/anie.201600868
V2O5@pDA@MnO2	GPx	N	25	4	nanorod	200	dopamine	phosphate buffer	7.4	neutral	25	H2O2	GSH	2	10.1002/anie.201600868
MIL-47(V)-NH2	GPx	N	23	5	dodecahedron	50	none	PBS	7.4	neutral	25	GSH	H2O2		10.1002/anie.202010714
MIL-47(V)-NH2	GPx	N	23	5	sphere	150	none	Tris buffer	8.5	alkaline	25	GSH	NADPH		10.1002/anie.202010714
PtSAs-N-C	GPx	N	78	0	nanoparticle	9.5	DMSA, PpIX	PBS	5.5	acide	25	GSH	DTNB		10.1038/s41467-024-45927-3
Co-SAzyme	GPx	N	27	2	dodecahedron	50	none	PBS	7.4	neutral	25	H2O2	GSH		10.1007/s12274-023-5591-z
Co-SAzyme	GPx	N	27	2	dodecahedron	0.8	s	PBS	7.4	neutral	25	H2O2	GSH		10.1007/s12274-023-5590-z
MIL-47(V)-X	GPx	F-Br	23	3	sphere	3.3	PAMAM	PBS	8.4	neutral	37	H2O2			10.1002/anie.202010714
MIL-47(V)-F	GPx	F	23	5	wires	1600	none	PBS	7.4	neutral	25	GSH	H2O2		10.1002/anie.202010714
MIL-47(V)-F	GPx	F	23	5	dodecahedron	250	none	PBS	7.4	neutral	25	GSH	H2O2		10.1002/anie.202010714
MIL-47(V)-Br	GPx	Br	23	5	sheets	545	none	PBS	7.4	neutral	25	GSH	H2O2		10.1002/anie.202010714
MIL-47(V)-Br	GPx	Br	23	5	dodecahedron	0.8	none	PBS	7.4	neutral	25	GSH	H2O2		10.1002/anie.202010714
Cuf - Se	GPx	Se	29	1	sphere	63	none	saline	7.4	neutral	25	H2O2			10.1021/acs.nanolett.4c05348
Fe SAzymes	GPx	N	26	2	nanoparticle	25	none	HAc - NaAc	3.5	acide	25	H2O2			10.1016/j.colsurfb.2024.114363
Fe SAzymes	GPx	N	26	2	nanoparticle	25	none	HAc - NaAc	3.5	acide	25	GSH			10.1016/j.colsurfb.2024.114363
Ce12 V6	GPx	S	58	4	cubic	2.19	none	PBS	7.4	neutral	37	H2O2			10.1002/adhm.202401581
Ce12 V6	GPx	S	58	4	cubic	2.19	none	PBS	7.4	neutral	37	GSH			10.1002/adhm.202401581
Ce12 V6	GPx	S	23	5	cubic	2.19	none	PBS	7.4	neutral	37	H2O2			10.1002/adhm.202401581
Ce12 V6	GPx	S	23	5	cubic	2.19	none	PBS	7.4	neutral	37	GSH			10.1002/adhm.202401581
MSN-AuNPs	oxidase	Si	79	0	sphere	4.46	SiO2	phosphate buffer	4	acidic	35	TMB			10.1002/adma.201405105
SO4/CeO2 NRs	oxidase	S	58	4	nanorod	8	SO42-	acetate buffer	4	acidic	25	TMB			10.1016/j.cej.2017.08.026
Au@0.17Pt	oxidase	S	79	0	nanorod	68	PSS	PBS	4.5	acidic	30	TMB			10.1016/j.biomaterials.2010.09.040
Au@0.25Pt	oxidase	S	79	0	nanorod	68	PSS	PBS	4.5	acidic	30	TMB			10.1016/j.biomaterials.2010.09.040
PSS-Au@Pt0.16 NRs	oxidase	S	79	0	nanorod	65	PSS	PBS	4.5	acidic	30	TMB			10.1021/la104566e
PSS-Au@Pd0.2Pt NRs	oxidase	S	79	0	nanorod	65	PSS	PBS	4.5	acidic	30	TMB			10.1021/la104566e
PSS-Au@PdPt NRs	oxidase	S	79	0	nanorod	65	PSS	PBS	4.5	acidic	30	TMB			10.1021/la104566e
gold@platinum nanorods	oxidase	S	79	0	nanorod	60	PSS	PBS	1.2	acidic	23	AA			10.1039/c2nr33072e
gold@platinum nanorods	oxidase	S	79	0	nanorod	60	PSS	PBS	4.6	acidic	23	AA			10.1039/c2nr33072e
gold@platinum nanorods	oxidase	S	79	0	nanorod	60	PSS	PBS	7.4	neutral	23	AA			10.1039/c2nr33072e
gold@platinum nanorods	oxidase	S	79	0	nanorod	60	PSS	PBS	9	alkaline	23	AA			10.1039/c2nr33072e
gold@platinum nanorods	oxidase	S	79	0	nanorod	60	PSS	PBS	10	alkaline	23	AA			10.1039/c2nr33072e
Co4S3/Co(OH)2 HNTs	oxidase	S	27	2	nanorod	1000	none	PBS	4	acidic	25	TMB			10.1021/acsami.0c05141
NiCo2S4-rGO	oxidase	S	27	3	nanoflower	800	rGO	sodium acetate	4	acidic	25	TMB			10.1007/s00604-018-3035-8
Au@Pt	oxidase	S	79	0	nanorod	50	PSS	PBS	4.5	acidic	37	TMB			10.1039/c3ra23215h
Au@PtAg0.33	oxidase	S	79	0	nanorod	50	PSS	PBS	4.5	acidic	37	TMB			10.1039/c3ra23215h
Au@PtAg0.5	oxidase	S	79	0	nanorod	50	PSS	PBS	4.5	acidic	37	TMB			10.1039/c3ra23215h
CeO2@MPEG2KMPh	oxidase	P	58	4	nanoparticle	27.2	PEG-phosphonic acidic	acetate buffer	4	acidic	25	TMB			10.1021/acsami.0c08778
CeO2@MPEG5KMPh	oxidase	P	58	4	nanoparticle	31.7	PEG-phosphonic acidic	acetate buffer	4	acidic	25	TMB			10.1021/acsami.0c08778
Ag3PO4 MCs	oxidase	P	47	1	cubic	1600	none	sodium acetate	6	acidic	20	TMB			10.1039/c5dt04192a
Ag3PO4 MCs	oxidase	P	47	1	cubic	1600	none	sodium acetate	4.5	acidic	50	OPD			10.1039/c5dt04192a
Ag@Ag3PO4MCs	oxidase	P	47	1	cubic	1600	none	sodium acetate	6	acidic	20	TMB			10.1039/c5dt04192a
Ag@Ag3PO4MCs	oxidase	P	47	1	cubic	1600	none	sodium acetate	4.5	acidic	50	OPD			10.1039/c5dt04192a
CoSe2	oxidase	N-Se	27	2	sphere	15	none	acetate buffer	3.5	acidic	25	TMB			10.1016/j.talanta.2020.121009
Cu2MoS4	oxidase	N-S	29	1	nanosheet	28	PVP	water	7	neutral	25	AA			10.1002/smll.202001099
Pt NCs	oxidase	N-S	78	0	sphere	1	Lysozyme	sodium acetate	3	acidic	25	TMB			10.1039/c3nr06896j
MnO2-BSA	oxidase	N-S	25	4	nanosheet	50	BSA	sodium acetate	4	acidic	37	glucose			10.1002/adfm.201800018
HS-PtNPs	oxidase	N-S	78	4	sphere	4.8	heparin	phosphate buffer	3.5	acidic	37	TMB			10.1016/j.talanta.2019.120707
Cu-GMP	oxidase	N-P	29	2	nanoparticle	1474	GMP	MES buffer	6.8	acidic	25	2,4-DP	4-AP	1 mg/mL	10.1021/acsami.6b15124
MoO3-TPP	oxidase	N-P	42	6	sphere	5.7	Dopa-TPP	water	7	neutral	25	SO3	K3[Fe(CN)6]	0.3	10.1021/nn501235j
K5PV2Mo10O40	oxidase	N-P	42	6	sphere	65	folate	citrate buffer	3	acidic	25	TMB			10.1039/c0cc04850j
K5PV2Mo10O40	oxidase	N-P	42	6	sphere	65	folate	citrate buffer	4	acidic	25	TMB			10.1039/c0cc04850j
K5PV2Mo10O40	oxidase	N-P	42	6	sphere	65	folate	citrate buffer	5	acidic	25	TMB			10.1039/c0cc04850j
K5PV2Mo10O40	oxidase	N-P	42	6	sphere	65	folate	citrate buffer	6	acidic	25	TMB			10.1039/c0cc04850j
K5PV2Mo10O40	oxidase	N-P	42	6	sphere	65	folate	citrate buffer	7	neutral	25	TMB			10.1039/c0cc04850j
CeO2/DNA	oxidase	N-P	58	4	sphere	1000	DNA	sodium acetate	4.2	acidic	20	glucose			10.7150/thno.41484
ss-DNA CAuNPs	oxidase	N-P	79	0	sphere	13	ssDNA	water	7	neutral	25	glucose			10.1002/anie.201105121
ds-DNA¨CAuNPs	oxidase	N-P	79	0	sphere	13	dsDNA	water	7	neutral	25	glucose			10.1002/anie.201105121
BSA-Ag NCs	oxidase	N-P	79	0	sphere	2.25	BSA\Hg2+	sodium acetate	4	acidic	10	TMB			10.1016/j.aca.2015.02.027
Au NPs	oxidase	N-P	79	0	sphere	12	DNA	Tris-HCl	7.4	neutral	37	glucose			10.1038/srep14402
MOF-818	oxidase	N	29	2	octahedron	500	none	PBS	8	acidic	25	3,5-DTBC			10.1021/jacs.0c07273
MOF-818	oxidase	N	29	2	octahedron	500	none	PBS	8	acidic	25	L-dopa			10.1021/jacs.0c07273
His@AuNCs/G	oxidase	N	79	0	sphere	1.72	Graphene\Histidine	acetate buffer	5	acidic	25	TMB			10.1007/s00216-019-01655-y
His@AuNCs/GO	oxidase	N	79	0	sphere	1.72	GO\Histidine	acetate buffer	5	acidic	25	TMB			10.1007/s00216-019-01655-y
His@AuNCs/RGO	oxidase	N	79	0	sphere	1.72	rGO\Histidine	acetate buffer	5	acidic	25	TMB			10.1007/s00216-019-01655-y
Au@HCNs	oxidase	N	79	0	sphere	275	carbon	sodium acetate	4.5	acidic	25	TMB			10.1021/acsami.7b17916
BSA-MnO2	oxidase	N	25	4	sphere	4.5	BSA	sodium acetate	4	acidic	35	TMB			10.1039/c2an35700c
Fe/NC	oxidase	N	26	3	sphere	7	N-carbon	sodium acetate	3.5	acidic	30	TMB			10.1016/j.talanta.2018.02.032
TiO2/C-QD	oxidase	N	22	4	sphere	5.23	carbon	PBS	5	acidic	25	TMB			10.1039/c9tb02478f
Ir/NC	oxidase	N	77	0	sphere	1.4	N-carbon	sodium acetate	4	acidic	40	TMB			10.1039/c9cc00279k
Ch-PtNPs	oxidase	N	78	0	sphere	2.5	Chitosan	sodium acetate	5	acidic	37	TMB			10.1039/c7nr03399k
photosensitized MOF	oxidase	N	44	4	nanorod	1200	PS Organic Linker	sodium acetate	4	acidic	25	TMB			10.1021/acs.analchem.9b00512
ZIF-67	oxidase	N	27	2	dodecahedral	750	none	sodium acetate	4	acidic	25	TMB			10.1039/c9cc06840f
ZIF-67	oxidase	N	27	2	dodecahedral	750	none	sodium acetate	4	acidic	25	AR			10.1039/c9cc06840f
MnO2 nanosheet	oxidase	N	25	4	nanosheet	250	TMA.OH	sodium acetate	5.1	acidic	25	TMB			10.1016/j.bios.2011.12.033
Cu NCs	oxidase	N	29	0	sphere	2.5	none	phosphate buffer	6	acidic	40	AA			10.1021/acsami.0c11983
Pro-PtNPs	oxidase	N	78	0	sphere	20.62	protamine	sodium acetate	4	acidic	40	TMB			10.1016/j.snb.2018.12.109
citrate-PtNPs	oxidase	N	78	0	sphere	2.45	citrate	sodium acetate	4	acidic	40	TMB			10.1016/j.snb.2018.12.109
Ce-BPyDC	oxidase	N	58	4	cubic	225	none	sodium acetate	4	acidic	25	TMB			10.1021/acs.inorgchem.9b00661
Pt nanoparticles	oxidase	N	78	0	sphere	30	PVP	sodium acetate	4	acidic	35	TMB			10.3390/nano10061015
Fe-N/C	oxidase	N	26	3	dodecahedral	120	none	sodium acetate	3.5	acidic	37	TMB			10.1016/j.snb.2019.127511
BiOI	oxidase	I	83	3	nanosheet	40	none	Tris-Cborate solution	7	neutral	25	AR			10.1039/c8nr00800k
Au0.1/BiOI	oxidase	I	83	3	nanosheet	40	none	Tris-Cborate solution	7	neutral	25	AR			10.1039/c8nr00800k
Au0.1/BiOI	oxidase	I	83	3	nanosheet	40	none	Tris-Cborate solution	7	neutral	25	AR			10.1039/c8nr00800k
CeO2	oxidase	F	58	4	sphere	5	F anion	sodium acetate	4	acidic	25	ABTS			10.1039/c6nr02730j
CeO2	oxidase	F	58	4	sphere	5	F anion	sodium acetate	4	acidic	25	TMB			10.1039/c6nr02730j
CeO2	oxidase	F	58	4	sphere	20	F anion	sodium acetate	4	acidic	25	ABTS			10.1039/c9nr05346h
CeO2	oxidase	F	58	4	sphere	20	F anion	sodium acetate	4	acidic	25	TMB			10.1039/c9nr05346h
V6O13	oxidase	F	23	4	nanoflower	2000	rGO\F	sodium acetate	3	acidic	30	TMB			10.1039/c9nj04620h
Au10/BiOCl	oxidase	Cl-I	83	3	nanosheet	50	none	Tris-Cborate solution	7	neutral	25	AR			10.1039/c8nr00800k
Cu-Pt Nanoalloys	oxidase	Cl	29	0	sphere	4.5	ChEO15	citrate buffer	4	acidic	37	TMB			10.1002/slct.201900681
Ce-Bi/SiO2	peroxidase	S-Si	58	3	sphere	3.5	PEG	PBS	5.5	acidic	25	H2O2	TMB		10.1002/adma.202002439
Ce-Bi/SiO2	peroxidase	S-Si	58	3	sphere	3.5	PEG	PBS	5.5	acidic	50	H2O2	TMB		10.1002/adma.202002439
50Co/CuS-MMT	peroxidase	Si	29	2	nanoparticle	2	MMT	acetate buffer	4	acidic	25	TMB	H2O2	10	10.1016/j.colsurfa.2020.125063
50Co/CuS-MMT	peroxidase	Si	29	2	nanoparticle	2	MMT	acetate buffer	4	acidic	25	H2O2	TMB	1	10.1016/j.colsurfa.2020.125063
MoO3	peroxidase	Si	42	6	nanorod	250	none	phosphate buffer	7.4	alkaline	25	GSH	H2O2	0.2	10.1016/j.ica.2018.09.045
MoO3	peroxidase	Si	42	6	nanorod	250	none	phosphate buffer	7.4	alkaline	25	H2O2	GSH	2	10.1016/j.ica.2018.09.045
MSN-AuNPs	peroxidase	Si	79	0	sphere	4.46	SiO2	phosphate buffer	4	acidic	35	TMB	H2O2	50	10.1002/adma.201405105
MSN-AuNPs	peroxidase	Si	79	0	sphere	4.46	SiO2	phosphate buffer	4	acidic	35	H2O2	TMB	0.8	10.1002/adma.201405105
Fe-MSN	peroxidase	Si	26	3	sphere	55	SiO2	sodium acetate	4	acidic	25	TMB	H2O2	0.5	10.1039/c8nj03534b
Fe-MSN	peroxidase	Si	26	3	sphere	55	SiO2	sodium acetate	4	acidic	25	H2O2	TMB	0.2	10.1039/c8nj03534b
Co3O4-MMT NCs	peroxidase	Si	27	3	sphere	15	MMT	sodium acetate	4	acidic	40	TMB	H2O2	250	10.1016/j.snb.2018.07.091
Co3O4-MMT NCs	peroxidase	Si	27	3	sphere	15	MMT	sodium acetate	4	acidic	40	H2O2	TMB	1	10.1016/j.snb.2018.07.091
FeSe	peroxidase	Se	26	2	sphere	6	PVP	sodium acetate	4	acidic	25	TMB	H2O2	13	10.1021/am300408r
FeSe	peroxidase	Se	26	2	sphere	6	PVP	sodium acetate	4	acidic	25	H2O2	TMB	0.1	10.1021/am300408r
copper sulfide	peroxidase	S	29	2	sphere	500	protein	acetate buffer	4	acidic	25	TMB	H2O2	20	10.1039/d0tb01721c
copper sulfide	peroxidase	S	29	2	sphere	500	protein	acetate buffer	4	acidic	25	H2O2	TMB	0.6	10.1039/d0tb01721c
Bare CuS	peroxidase	S	29	2	nanoparticle	40	none	PBS	7	neutral	25	TMB	H2O2	3.33	10.1039/c8cc07800a
Bare CuS	peroxidase	S	29	2	nanoparticle	40	none	PBS	7	neutral	25	H2O2	TMB	0.1667	10.1039/c8cc07800a
CuS-rGO	peroxidase	S	29	2	nanoflower	600	rGO	acetate buffer	4.4	acidic	25	TMB	H2O2	40	10.1021/acs.jpcc.5b08421
CuS-rGO	peroxidase	S	29	2	nanoflower	600	rGO	acetate buffer	4.4	acidic	25	H2O2	TMB	0.1	10.1021/acs.jpcc.5b08421
CoS	peroxidase	S	27	2	sphere	3000	none	acetate buffer	3.5	acidic	25	TMB	H2O2	20	10.1039/c6ra16619a
CoS	peroxidase	S	27	2	sphere	3000	none	acetate buffer	3.5	acidic	25	H2O2	TMB	0.15	10.1039/c6ra16619a
FeS	peroxidase	S	26	2	sphere	50	DAHCl	PBS	7	neutral	26	TMB	H2O2		10.1002/chem.200802158
FeS	peroxidase	S	26	2	sphere	50	DAHCl	PBS	7	neutral	26	H2O2	TMB		10.1002/chem.200802158
Au@0.17Pt	peroxidase	S	79	0	nanorod	68	PSS	PBS	4.5	acidic	30	TMB	H2O2	20	10.1016/j.biomaterials.2010.09.040
Au@0.25Pt	peroxidase	S	79	0	nanorod	68	PSS	PBS	4.5	acidic	30	TMB	H2O2	20	10.1016/j.biomaterials.2010.09.040
MoS2 Nanosheets	peroxidase	S	42	4	nanosheet	100	none	sodium acetate	4	acidic	25	TMB	H2O2	100	10.1021/acsami.8b01245
MoS2 Nanosheets	peroxidase	S	42	4	nanosheet	100	none	sodium acetate	4	acidic	25	H2O2	TMB	1	10.1021/acsami.8b01245
VS2	peroxidase	S	23	4	nanosheet	4500	none	sodium acetate	4	acidic	25	TMB	H2O2	10	10.1007/s00604-017-2552
VS2	peroxidase	S	23	4	nanosheet	4500	none	sodium acetate	4	acidic	25	H2O2	TMB	0.5	10.1007/s00604-017-2552
Fe3S4-MNPs	peroxidase	S	26	3	sphere	76	CTAB	water	6.78	acidic	25	TMB	H2O2	1.2	10.1007/s00604-015 690-6
Fe3S4-MNPs	peroxidase	S	26	3	sphere	76	CTAB	water	6.78	acidic	25	H2O2	TMB	0.6	10.1007/s00604-015 690-6
WS2 nanosheets	peroxidase	S	74	4	nanosheet	95	none	Tris-CHCl buffer	6.9	acidic	60	TMB	H2O2	0.14	10.1016/j.bios.2014.07.001
WS2 nanosheets	peroxidase	S	74	4	nanosheet	95	none	Tris-CHCl buffer	6.9	acidic	60	H2O2	TMB	1.2	10.1016/j.bios.2014.07.001
MoS2 NSs	peroxidase	S	42	4	nanosheet	100	none	Tris-CHCl buffer	6.9	acidic	30	TMB	H2O2	0.08	10.1039/c4nr03393k
MoS2 NSs	peroxidase	S	42	4	nanosheet	100	none	Tris-CHCl buffer	6.9	acidic	30	H2O2	TMB	1.2	10.1039/c4nr03393k
CuZnFeS NCs	peroxidase	S	26	3	sphere	12	MPA	sodium acetate	4.2	acidic	25	TMB	H2O2	15	10.1039/c5nr01728a
CuZnFeS NCs	peroxidase	S	26	3	sphere	12	MPA	sodium acetate	4.2	acidic	25	TMB	H2O2	15	10.1039/c5nr01728a
FeS	peroxidase	S	26	2	nanorod	150	PVP	sodium acetate	4	acidic	25	TMB	H2O2	13	10.1021/am300408r
FeS	peroxidase	S	26	2	nanorod	150	PVP	sodium acetate	4	acidic	25	H2O2	TMB	0.1	10.1021/am300408r
WS2	peroxidase	S	74	4	nanosheet	1000	none	sodium acetate	4	acidic	25	H2O2	TMB	0.5	10.1007/s00604-018-2727-4
Fe3O4@Pt NPs	peroxidase	S	26	3	sphere	10	DMSA	sodium citrate buffer	4.4	acidic	25	TMB	H2O2	1000	10.1016/j.matlet.2013.04.020
Fe3O4@Pt NPs	peroxidase	S	26	3	sphere	10	DMSA	sodium citrate buffer	4.4	acidic	25	H2O2	TMB	0.5	10.1016/j.matlet.2013.04.020
Fe3O4	peroxidase	S	26	3	sphere	10	DMSA	sodium citrate buffer	4.4	acidic	25	TMB	H2O2	1000	10.1016/j.matlet.2013.04.020
Fe3O4	peroxidase	S	26	3	sphere	10	DMSA	sodium citrate buffer	4.4	acidic	25	H2O2	TMB	0.5	10.1016/j.matlet.2013.04.020
Cystine-Fe3O4	peroxidase	S	26	3	sphere	500	Cystine	sodium acetate	4.5	acidic	25	H2O2	TMB	0.8	10.1039/c6cc08542c
Methionine-Fe3O4	peroxidase	S	26	3	sphere	500	Methionine	sodium acetate	4.5	acidic	25	H2O2	TMB	0.8	10.1039/c6cc08542c
Cu-Pd/MoS2	peroxidase	S	42	4	sphere	7.94	MoS2	sodium acetate	4	acidic	35	TMB	H2O2	50	10.1007/s00604-018-3112-z
Cu-Pd/MoS2	peroxidase	S	42	4	sphere	7.94	MoS2	sodium acetate	4	acidic	35	H2O2	TMB	0.5	10.1007/s00604-018-3112-z
Au@Pt	peroxidase	S	79	0	nanorod	50	PSS	PBS	4.5	acidic	37	TMB	H2O2	2	10.1039/c3ra23215h
Au@Pt	peroxidase	S	79	0	nanorod	50	PSS	PBS	4.5	acidic	37	H2O2	TMB	0.13	10.1039/c3ra23215h
Au@PtAg0.33	peroxidase	S	79	0	nanorod	50	PSS	PBS	4.5	acidic	37	TMB	H2O2	2	10.1039/c3ra23215h
Au@PtAg0.33	peroxidase	S	79	0	nanorod	50	PSS	PBS	4.5	acidic	37	H2O2	TMB	0.13	10.1039/c3ra23215h
Au@PtAg0.5	peroxidase	S	79	0	nanorod	50	PSS	PBS	4.5	acidic	37	TMB	H2O2	2	10.1039/c3ra23215h
Au@PtAg0.5	peroxidase	S	79	0	nanorod	50	PSS	PBS	4.5	acidic	37	H2O2	TMB	0.13	10.1039/c3ra23215h
CeO2@MPEG2KMPh	peroxidase	P	58	4	nanoparticle	27.2	PEG-phosphonic acidic	acetate buffer	4	acidic	25	H2O2	TMB	0.8	10.1021/acsami.0c08778
CeO2@MPEG2KMPh	peroxidase	P	58	4	nanoparticle	27.2	PEG-phosphonic acidic	acetate buffer	4	acidic	25	TMB	H2O2	2000	10.1021/acsami.0c08778
CeO2@MPEG5KMPh	peroxidase	P	58	4	nanoparticle	31.7	PEG-phosphonic acidic	acetate buffer	4	acidic	25	TMB	H2O2	2000	10.1021/acsami.0c08778
Ag3PO4 MCs	peroxidase	P	47	1	sphere	10	oleylamine	sodium acetate	4	acidic	25	TMB	H2O2	5	10.1371/journal.pone.0109158
Ag3PO4 MCs	peroxidase	P	47	1	sphere	10	oleylamine	sodium acetate	4	acidic	25	H2O2	TMB	0.3	10.1371/journal.pone.0109158
Fe3(PO4)2(OH)2	peroxidase	P	26	3	octahedral	5.5	none	sodium acetate	4	acidic	60	TMB	H2O2		10.1039/c8nj00324f
Fe3(PO4)2(OH)2	peroxidase	P	26	3	octahedral	5.5	none	sodium acetate	4	acidic	60	H2O2	TMB	2	10.1039/c8nj00324f
Fe-MSN	peroxidase	N-Si-Cl	26	3	sphere	100	SiO2	phosphate buffer	7.4	neutral	40	TMB	H2O2	4	10.1039/c2cc30970j
Fe-MSN	peroxidase	N-Si-Cl	26	3	sphere	100	SiO2	phosphate buffer	7.4	neutral	40	H2O2	TMB	0.47	10.1039/c2cc30970j
GSF@AuNPs	peroxidase	N-Si	79	0	sphere	5	GO\silica	PBS	5	acidic	25	TMB	H2O2	13	10.1021/acsami.5b01758
GSF@AuNPs	peroxidase	N-Si	79	0	sphere	5	GO\silica	PBS	5	acidic	25	H2O2	TMB	0.1	10.1021/acsami.5b01758
CuSe	peroxidase	N-Se	29	2	nanosheet	58	none	sodium acetate	5	acidic	21	H2O2	TMB	0.5	10.1021/acsami.8b16786
CuSe	peroxidase	N-Se	29	2	nanosheet	58	none	sodium acetate	5	acidic	21	TMB	H2O2	100	10.1021/acsami.8b16786
CuSe	peroxidase	N-Se	29	2	sphere	40	PSS	Britton-CRobinson buffer	4.56	acidic	25	H2O2	TMB	0.5	10.1039/c6ay02275h
CuSe	peroxidase	N-Se	29	2	sphere	40	PSS	Britton-CRobinson buffer	4.56	acidic	25	TMB	H2O2	100	10.1039/c6ay02275h
CuSe	peroxidase	N-Se	29	2	nanosheet	58	none	phosphate buffer	7.4	alkaline	21	GSH	H2O2	0.1	10.1021/acsami.8b16786
CuSe	peroxidase	N-Se	29	2	nanosheet	58	none	phosphate buffer	7.4	alkaline	21	H2O2	GSH	2	10.1021/acsami.8b16786
CuSe	peroxidase	N-Se	29	2	nanosheet	246	none	phosphate buffer	7.4	alkaline	21	GSH	H2O2	0.1	10.1021/acsami.8b16786
CuSe	peroxidase	N-Se	29	2	nanosheet	246	none	phosphate buffer	7.4	alkaline	21	H2O2	GSH	2	10.1021/acsami.8b16786
Cu3Se2(GSH)	peroxidase	N-Se	29	2	cubic	149	GSH	phosphate buffer	7.4	alkaline	21	GSH	H2O2	0.1	10.1021/acsami.8b16786
Cu3Se2(GSH)	peroxidase	N-Se	29	2	cubic	149	GSH	phosphate buffer	7.4	alkaline	21	H2O2	GSH	2	10.1021/acsami.8b16786
MoS2 CPt74Ag26	peroxidase	N-S-Cl	78	0	nanosheet	12.8	PAH	sodium acetate			50	TMB	H2O2	1	10.1039/c5nr08038j
MoS2 CPt74Ag26	peroxidase	N-S-Cl	78	0	nanosheet	12.8	PAH	sodium acetate			50	H2O2	TMB	1	10.1039/c5nr08038j
H2TCPP-ZnS	peroxidase	N-S	30	2	sphere	6.5	H2TCPP	acetate buffer	3.8	acidic	25	TMB	H2O2	250	10.1016/j.snb.2017.05.069
H2TCPP-ZnS	peroxidase	N-S	30	2	sphere	6.5	H2TCPP	acetate buffer	3.8	acidic	25	H2O2	TMB	1	10.1016/j.snb.2017.05.069
Cu2MoS4	peroxidase	N-S	29	1	nanosheet	28	PVP	acetate buffer	4	acidic	37	TMB	H2O2	62.5	10.1002/smll.202001099
Cu2MoS4	peroxidase	N-S	29	1	nanosheet	28	PVP	acetate buffer	4	acidic	37	H2O2	TMB	0.266	10.1002/smll.202001099
CuS-Asp0.05	peroxidase	N-S	29	2	nanoparticle	40	Asp	PBS	7	neutral	25	TMB	H2O2	3.33	10.1039/c8cc07800a
CuS-Asp0.05	peroxidase	N-S	29	2	nanoparticle	40	Asp	PBS	7	neutral	25	H2O2	TMB	0.1667	10.1039/c8cc07800a
h-CuS NCs	peroxidase	N-S	29	2	cubic	50	PVP	acetate buffer	4	acidic	25	TMB	H2O2	30	10.1016/j.bios.2019.111450
h-CuS NCs	peroxidase	N-S	29	2	cubic	50	PVP	acetate buffer	4	acidic	25	H2O2	TMB	0.5	10.1016/j.bios.2019.111450
CuS-BSA-Cu3(PO4)2	peroxidase	N-S	29	2	nanoparticle	10	BSA	acetate buffer	4	acidic	25	TMB	H2O2	1	10.1016/j.aca.2020.02.064
CuS-BSA-Cu3(PO4)2	peroxidase	N-S	29	2	nanoparticle	10	BSA	acetate buffer	4	acidic	25	H2O2	TMB	0.3	10.1016/j.aca.2020.02.064
CuS NPs	peroxidase	N-S	29	2	rectangular	45	pyridine-2-carboxamide	acetate buffer	4	acidic	40	TMB	H2O2	13	10.1016/j.talanta.2013.01.032
CuS NPs	peroxidase	N-S	29	2	rectangular	45	pyridine-2-carboxamide	acetate buffer	4	acidic	40	H2O2	TMB	0.1	10.1016/j.talanta.2013.01.032
BNNS@CuS	peroxidase	N-S	29	2	nanoparticle	30	BN	Britton-Robinson buffer	3	acidic	35	TMB	H2O2	100	10.1016/j.snb.2017.02.059
BNNS@CuS	peroxidase	N-S	29	2	nanoparticle	30	BN	Britton-Robinson buffer	3	acidic	35	H2O2	TMB	0.6	10.1016/j.snb.2017.02.059
MoS2-GSSG	peroxidase	N-S	42	4	nanosheet	100	GSSG	acetate buffer	4	acidic	25	TMB	H2O2		10.1002/chem.201803040
MoS2-GSSG	peroxidase	N-S	42	4	nanosheet	100	GSSG	acetate buffer	4	acidic	25	H2O2	TMB		10.1002/chem.201803040
CuS-MMT	peroxidase	N-S	29	2	sphere	28	MMT	acetate buffer	3.8	acidic	25	TMB	H2O2	250	10.1016/j.snb.2016.07.168
CuS-MMT	peroxidase	N-S	29	2	sphere	28	MMT	acetate buffer	3.8	acidic	25	H2O2	TMB	1	10.1016/j.snb.2016.07.168
Pt	peroxidase	N-S	78	0	sphere	1.87	Apoferritin	sodium acetate	4	acidic	37	TMB	H2O2	8	10.1016/j.biomaterials.2010.11.004
Pt	peroxidase	N-S	78	0	sphere	1.87	Apoferritin	sodium acetate	4	acidic	37	H2O2	TMB	0.21	10.1016/j.biomaterials.2010.11.004
Au-Ag AFT	peroxidase	N-S	79	0	sphere	11.4	Apoferritin	sodium acetate	3.6	acidic	37	TMB	H2O2	1000	10.1016/j.msec.2018.10.008
Co3O4	peroxidase	N-S	27	3	sphere	7.2	none	sodium acetate	3.6	acidic	25	TMB	H2O2	663.8	10.1021/am405009f
Co3O4	peroxidase	N-S	27	3	sphere	7.2	none	sodium acetate	3.6	acidic	25	H2O2	TMB	1.6534	10.1021/am405009f
Fe3O4	peroxidase	N-S	26	3	sphere	8.1	none	sodium acetate	3.6	acidic	25	TMB	H2O2	663.8	10.1021/am405009f
Fe3O4	peroxidase	N-S	26	3	sphere	8.1	none	sodium acetate	3.6	acidic	25	H2O2	TMB	1.6534	10.1021/am405009f
Au-Ft	peroxidase	N-S	79	0	sphere	2	Apoferritin	sodium acetate	3	acidic	40	TMB	H2O2	100	10.1016/j.bios.2014.08.078
Au-Ft	peroxidase	N-S	79	0	sphere	2	Apoferritin	sodium acetate	3	acidic	40	H2O2	TMB	0.3	10.1016/j.bios.2014.08.078
WS2 and Ag NCs	peroxidase	N-S	47	0	nanosheet	1000	BSA	sodium acetate	4	acidic	25	TMB	H2O2	0.2	10.1007/s00604-018-2727-4
Fe3O4-Nhep	peroxidase	N-S	26	3	sphere	40.6	heparin	sodium acetate	4	acidic	25	TMB	H2O2	353	10.1016/j.biomaterials.2009.05.005
Fe3O4-Nhep	peroxidase	N-S	26	3	sphere	40.6	heparin	sodium acetate	4	acidic	25	ABTS	H2O2	353	10.1016/j.biomaterials.2009.05.005
HccFn(Co3O4)	peroxidase	N-S	27	3	sphere	6.3	Apoferritin-HCC	sodium acetate	4.5	acidic		TMB	H2O2	2400	10.1021/acsami.8b20942
HccFn(Co3O4)	peroxidase	N-S	27	3	sphere	6.3	Apoferritin-HCC	sodium acetate	4.5	acidic		H2O2	TMB	800	10.1021/acsami.8b20942
HccFn(Fe3O4)	peroxidase	N-S	26	3	sphere	6.3	Apoferritin-HCC	sodium acetate	4.5	acidic		TMB	H2O2	2400	10.1021/acsami.8b20942
HccFn(Fe3O4)	peroxidase	N-S	26	3	sphere	6.3	Apoferritin-HCC	sodium acetate	4.5	acidic		H2O2	TMB	800	10.1021/acsami.8b20942
a-Fe2O3	peroxidase	N-S	26	3	Hexagonal	110	urea	citrate buffer	4	acidic	37	TMB	H2O2		10.1039/c1cy00124h
a-Fe2O3	peroxidase	N-S	26	3	Cubic	100	caffeine	citrate buffer	4	acidic	37	TMB	H2O2		10.1039/c1cy00124h
a-Fe2O3	peroxidase	N-S	26	3	nanorod	380	none	citrate buffer	4	acidic	37	TMB	H2O2		10.1039/c1cy00124h
a-Fe2O3	peroxidase	N-S	26	3	nanorod	330	none	citrate buffer	4	acidic	37	TMB	H2O2		10.1039/c1cy00124h
a-Fe2O3	peroxidase	N-S	26	3	nanorod	278	none	citrate buffer	4	acidic	37	TMB	H2O2		10.1039/c1cy00124h
MnO2-BSA	peroxidase	N-S	25	4	nanosheet	50	BSA	sodium acetate	3.5	acidic	37	TMB	H2O2	10	10.1002/adfm.201800018
MnO2-BSA	peroxidase	N-S	25	4	nanosheet	50	BSA	sodium acetate	3.5	acidic	37	H2O2	TMB	0.6	10.1002/adfm.201800018
Bi CAu NPs	peroxidase	N-S	79	0	sphere	13.3	none	Tris-borate buffer	7	neutral	25	AR	H2O2	0.5	10.1039/c2cc32833j
Bi CAu NPs	peroxidase	N-S	79	0	sphere	13.3	none	Tris-borate buffer	7	neutral	25	H2O2	AR	0.01	10.1039/c2cc32833j
Fib-Bi CAu NPs	peroxidase	N-S	79	0	sphere	13.3	Fibrinogen	Tris-borate buffer	7	neutral	25	AR	H2O2	0.5	10.1039/c2cc32833j
Fib-Bi CAu NPs	peroxidase	N-S	79	0	sphere	13.3	Fibrinogen	Tris-borate buffer	7	neutral	25	H2O2	AR	0.01	10.1039/c2cc32833j
T-MIPneg	peroxidase	N-S	26	3	sphere	684	MIP	sodium acetate	4	acidic	25	TMB	H2O2	10	10.1021/jacs.7b00601
T-MIPneg	peroxidase	N-S	26	3	sphere	684	MIP	sodium acetate	4	acidic	25	ABTS	H2O2	10	10.1021/jacs.7b00601
Fe3(PO4)2.8H2O NFs	peroxidase	N-P	26	3	nanoflower	6000	PVP	sodium acetate	3.6	acidic	55	TMB	H2O2	0.6	10.1016/j.talanta.2018.01.080
Fe3(PO4)2.8H2O NFs	peroxidase	N-P	26	3	nanoflower	6000	PVP	sodium acetate	3.6	acidic	55	H2O2	TMB	0.8	10.1016/j.talanta.2018.01.080
Fe3O4-ATP	peroxidase	N-P	26	3	sphere	13	ATP	PBS	7.4	neutral	30	TMB	H2O2	250	10.1016/j.colsurfb.2017.02.004
Fe3O4-ATP	peroxidase	N-P	26	3	sphere	13	ATP	PBS	7.4	neutral	30	H2O2	TMB	1	10.1016/j.colsurfb.2017.02.004
Fe3O4	peroxidase	N-P	26	3	sphere	582	AMP	Tris-HCl	7	neutral	25	AR	H2O2	2.5	10.1021/acsami.6b15654
H2TCPP-γ-Fe2O3	peroxidase	N-P	26	3	sphere	122.4	H2TCPP	sodium acetate	5	acidic	30	TMB	H2O2	250	10.1016/j.msec.2015.05.028
H2TCPP-γ-Fe2O3	peroxidase	N-P	26	3	sphere	122.4	H2TCPP	sodium acetate	5	acidic	30	H2O2	TMB	1	10.1016/j.msec.2015.05.028
Na4.55Fe(PO4)2H0.45O	peroxidase	N-P	26	2	nanoflower	1000	PVP	Tris-HCl	4.5	acidic	25	TMB	H2O2	0.1	10.1039/c2cc32429f
Na4.55Fe(PO4)2H0.45O	peroxidase	N-P	26	2	nanoflower	1000	PVP	Tris-HCl	4.5	acidic	25	H2O2	TMB	1	10.1039/c2cc32429f
FeH3P2O8 H2O	peroxidase	N-P	26	3	nanoflower	1000	PVP	Tris-HCl	4.5	acidic	25	TMB	H2O2	0.1	10.1039/c2cc32429f
FeH3P2O8 H2O	peroxidase	N-P	26	3	nanoflower	1000	PVP	Tris-HCl	4.5	acidic	25	H2O2	TMB	1	10.1039/c2cc32429f
FA-PMo4V8	peroxidase	N-P	23	5	sphere	100	folate acid	sodium acetate	4	acidic	25	TMB	H2O2	0.001	10.1016/j.snb.2019.127429
FA-PMo4V8	peroxidase	N-P	23	5	sphere	100	folate acid	sodium acetate	4	acidic	25	H2O2	TMB	0.08	10.1016/j.snb.2019.127429
Pt-Decorated BN	peroxidase	N-B	78	0	sphere	22.5	BN	sodium acetate	4	acidic	25	TMB	H2O2	50	10.1021/acsami.9b04144
Pt-Decorated BN	peroxidase	N-B	78	0	sphere	22.5	BN	sodium acetate	4	acidic	25	H2O2	TMB	0.5	10.1021/acsami.9b04144
Fe, N-CDs	peroxidase	N	26	0	sphere	5.28	Carbon	acetate buffer	3.5	acidic	50	H2O2	TMB	5	10.1016/j.dyepig.2020.108486
Fe, N-CDs	peroxidase	N	26	0	sphere	5.28	Carbon	acetate buffer	3.5	acidic	50	TMB	H2O2	100	10.1016/j.dyepig.2020.108486
Fe-N-C	peroxidase	N	26	3	dodecahedral	150	none	acetate buffer	3.6	acidic	45	TMB	H2O2	1	10.1016/j.aca.2020.06.027
Fe-N-C	peroxidase	N	26	3	dodecahedral	150	none	acetate buffer	3.6	acidic	45	H2O2	TMB	0.2	10.1016/j.aca.2020.06.027
RuPt	peroxidase	N	44	0	octahedral	6.2	PVP	sodium acetate	4	acidic	22	TMB	H2O2	2000	10.1007/s11434-016 193-9
RuPt	peroxidase	N	44	0	octahedral	6.2	PVP	sodium acetate	4	acidic	22	H2O2	TMB	0.8	10.1007/s11434-016 193-9
Pt	peroxidase	N	78	0	octahedral	5.6	PVP	sodium acetate	4	acidic	22	TMB	H2O2	2000	10.1007/s11434-016 193-9
Pt	peroxidase	N	78	0	octahedral	5.6	PVP	sodium acetate	4	acidic	22	H2O2	TMB	0.8	10.1007/s11434-016 193-9
PMCS	peroxidase	N	30	2	tetrahedral	130	carbon	sodium acetate	4.5	acidic	25	TMB	H2O2	150	10.1002/anie.201813994
PMCS	peroxidase	N	30	2	tetrahedral	130	carbon	sodium acetate	4.5	acidic	25	H2O2	TMB	0.832	10.1002/anie.201813994
Pd cubes	peroxidase	N	46	0	tetrahedral	22	PVP	sodium acetate	4	acidic	25	TMB	H2O2	5	10.1002/adfm.201801484
Pd cubes	peroxidase	N	46	0	tetrahedral	22	PVP	sodium acetate	4	acidic	25	H2O2	TMB	0.5	10.1002/adfm.201801484
Pd@Pt core¨Cframe nanodendrities	peroxidase	N	46	0	tetrahedral	22	PVP	sodium acetate	4	acidic	25	TMB	H2O2	5	10.1002/adfm.201801484
Pd@Pt core¨Cframe nanodendrities	peroxidase	N	46	0	tetrahedral	22	PVP	sodium acetate	4	acidic	25	H2O2	TMB	0.5	10.1002/adfm.201801484
Pt hollow nanodendrites	peroxidase	N	78	0	tetrahedral	22	PVP	sodium acetate	4	acidic	25	TMB	H2O2	5	10.1002/adfm.201801484
Pt hollow nanodendrites	peroxidase	N	78	0	tetrahedral	22	PVP	sodium acetate	4	acidic	25	H2O2	TMB	0.5	10.1002/adfm.201801484
Cu-Ag/rGO	peroxidase	N	47	0	nanosheet	36.4	rGO	sodium acetate	3.8	acidic	35	TMB	H2O2	50	10.1016/j.snb.2016.07.106
Cu-Ag/rGO	peroxidase	N	47	0	nanosheet	36.4	rGO	sodium acetate	3.8	acidic	35	H2O2	TMB	0.5	10.1016/j.snb.2016.07.106
Ag/rGO	peroxidase	N	47	0	nanosheet	10.2	rGO	sodium acetate	3.8	acidic	35	TMB	H2O2	50	10.1016/j.snb.2016.07.106
Ag/rGO	peroxidase	N	47	0	nanosheet	10.2	rGO	sodium acetate	3.8	acidic	35	H2O2	TMB	0.5	10.1016/j.snb.2016.07.106
Cu2O/rGO	peroxidase	N	29	1	nanosheet	22.7	rGO	sodium acetate	3.8	acidic	35	TMB	H2O2	50	10.1016/j.snb.2016.07.106
Cu2O/rGO	peroxidase	N	29	1	nanosheet	22.7	rGO	sodium acetate	3.8	acidic	35	H2O2	TMB	0.5	10.1016/j.snb.2016.07.106
Cu NPs	peroxidase	N	29	0	sphere	100	humic acidic	PBS	3	acidic	25	TMB	H2O2	80	10.1039/C5TB00684H
Cu NPs	peroxidase	N	29	0	sphere	100	humic acidic	PBS	3	acidic	25	H2O2	TMB	8	10.1039/C5TB00684H
Au NPs/PVP-GNs	peroxidase	N	79	0	sphere	25	GO	sodium acetate	3.8	acidic	40	TMB	H2O2	100	10.1039/c3dt53316f
Au NPs/PVP-GNs	peroxidase	N	79	0	sphere	25	GO	sodium acetate	3.8	acidic	40	H2O2	TMB	0.5	10.1039/c3dt53316f
Au NPs/Cit-GN	peroxidase	N	79	0	nanosheet	25	GO	sodium acetate	3.8	acidic	40	TMB	H2O2	100	10.1039/c3dt53316f
Au NPs/Cit-GN	peroxidase	N	79	0	nanosheet	25	GO	sodium acetate	3.8	acidic	40	H2O2	TMB	0.5	10.1039/c3dt53316f
AuNPs/GNs	peroxidase	N	79	0	nanosheet	25	GO	sodium acetate	3.8	acidic	40	TMB	H2O2	100	10.1039/c3dt53316f
AuNPs/GNs	peroxidase	N	79	0	nanosheet	25	GO	sodium acetate	3.8	acidic	40	H2O2	TMB	0.5	10.1039/c3dt53316f
Cit-AuNPs	peroxidase	N	79	0	sphere	25	citrate	sodium acetate	3.8	acidic	40	TMB	H2O2	100	10.1039/c3dt53316f
Cit-AuNPs	peroxidase	N	79	0	sphere	25	citrate	sodium acetate	3.8	acidic	40	H2O2	TMB	0.5	10.1039/c3dt53316f
Au@HCNs	peroxidase	N	79	0	sphere	275	carbon	sodium acetate	4.5	acidic	25	TMB	H2O2	264.6	10.1021/acsami.7b17916
Au@HCNs	peroxidase	N	79	0	sphere	275	carbon	sodium acetate	4.5	acidic	25	H2O2	TMB	0.146	10.1021/acsami.7b17916
Prussian blue-Fe2O3	peroxidase	N	26	3	cubic	10.5	Prussian blue	sodium acetate	4.6	acidic	25	TMB	H2O2	563.2	10.1039/c0jm00174k
Prussian blue-Fe2O3	peroxidase	N	26	3	cubic	10.5	Prussian blue	sodium acetate	4.6	acidic	25	H2O2	TMB	0.1064	10.1039/c0jm00174k
PVP-IrNPs	peroxidase	N	77	0	sphere	1.5	PVP	phosphate buffer	4.5	acidic	25	TMB	H2O2	50	10.1021/acsami.5b01271
PVP-IrNPs	peroxidase	N	77	0	sphere	1.5	PVP	phosphate buffer	4.5	acidic	25	H2O2	TMB	0.5	10.1021/acsami.5b01271
MoS2 QDs	peroxidase	N	42	4	sphere	1.38	none	phosphate buffer	6.6	acidic	25	TMB	H2O2	0.2	10.1016/j.talanta.2017.08.107
MoS2 QDs	peroxidase	N	42	4	sphere	1.38	none	phosphate buffer	6.6	acidic	25	H2O2	TMB	0.5	10.1016/j.talanta.2017.08.107
MoS2 QDs	peroxidase	N	42	4	sphere	14.5	carbon	phosphate buffer	6.6	acidic	25	TMB	H2O2	0.2	10.1016/j.talanta.2017.08.107
MoS2 QDs	peroxidase	N	42	4	sphere	14.5	carbon	phosphate buffer	6.6	acidic	25	H2O2	TMB	0.5	10.1016/j.talanta.2017.08.107
Cu(OH)2 SCs	peroxidase	N	29	2	cubic	200	PVP	sodium acetate	4.5	acidic	25	TMB	H2O2	0.53	10.1021/jacs.5b09337
Cu(OH)2 SCs	peroxidase	N	29	2	cubic	200	PVP	sodium acetate	4.5	acidic	25	H2O2	TMB	0.8	10.1021/jacs.5b09337
Cu2(OH)3Cl-CeO2	peroxidase	N	29	2	nanosheet	7500	none	PBS	3	acidic	25	TMB	H2O2	8	10.1007/s00604-015 506-8
Cu2(OH)3Cl-CeO2	peroxidase	N	29	2	nanosheet	7500	none	PBS	3	acidic	25	H2O2	TMB	2	10.1007/s00604-015 506-8
BSA-Cu-NCs	peroxidase	N	29	0	sphere	1	BSA	phosphate buffer	6	acidic	30	TMB	H2O2	50	10.1016/j.aca.2012.11.056
BSA-Cu-NCs	peroxidase	N	29	0	sphere	1	BSA	phosphate buffer	6	acidic	30	H2O2	TMB	0.5	10.1016/j.aca.2012.11.056
WS2 and Ag NCs	peroxidase	N	47	0	nanosheet	1000	BSA	sodium acetate	4	acidic	25	H2O2	TMB	0.5	10.1007/s00604-018-2727-4
WS2	peroxidase	N	74	4	nanosheet	1000	none	sodium acetate	4	acidic	25	TMB	H2O2	0.2	10.1007/s00604-018-2727-4
Ag NCs	peroxidase	N	47	0	sphere	1.6	BSA	sodium acetate	4	acidic	25	TMB	H2O2	0.2	10.1007/s00604-018-2727-4
Ag NCs	peroxidase	N	47	0	sphere	1.6	BSA	sodium acetate	4	acidic	25	H2O2	TMB	0.5	10.1007/s00604-018-2727-4
Ru@HA-MoS2	peroxidase	N	44	0	sphere	206	AA	PBS	4	acidic	25	H2O2	TMB	1	10.1021/acsami.9b07866
BSA-MnO2	peroxidase	N	25	4	sphere	4.5	BSA	sodium acetate	4	acidic	35	OPD	H2O2	3.3	10.1039/c2an35700c
BSA-MnO2	peroxidase	N	25	4	sphere	4.5	BSA	sodium acetate	4	acidic	35	H2O2	OPD	17	10.1039/c2an35700c
Pd-Ir cubes	peroxidase	N	46	0	cubic	19.2	PVP	sodium acetate	4	acidic	22	TMB	H2O2	2000	10.1021/acsnano.5b03525
Pd-Ir cubes	peroxidase	N	46	0	cubic	19.2	PVP	sodium acetate	4	acidic	22	H2O2	TMB	0.8	10.1021/acsnano.5b03525
Pd-Ir cubes	peroxidase	N	46	0	cubic	8.4	PVP	sodium acetate	4	acidic	22	TMB	H2O2	2000	10.1021/acsnano.5b03525
Pd-Ir cubes	peroxidase	N	46	0	cubic	8.4	PVP	sodium acetate	4	acidic	22	H2O2	TMB	0.8	10.1021/acsnano.5b03525
Pd-Ir cubes	peroxidase	N	46	0	cubic	52.2	PVP	sodium acetate	4	acidic	22	TMB	H2O2	2000	10.1021/acsnano.5b03525
Pd-Ir cubes	peroxidase	N	46	0	cubic	52.2	PVP	sodium acetate	4	acidic	22	H2O2	TMB	0.8	10.1021/acsnano.5b03525
Pd cubes	peroxidase	N	46	0	cubic	18	PVP	sodium acetate	4	acidic	22	TMB	H2O2	2000	10.1021/acsnano.5b03525
Pd cubes	peroxidase	N	46	0	cubic	18	PVP	sodium acetate	4	acidic	22	H2O2	TMB	0.8	10.1021/acsnano.5b03525
Pt48Pd52-Fe3O4 dumbbell	peroxidase	N	26	3	sphere	35	oleylamine-polyethyleneglycol (OAm-PEG)	PBS	5.2	acidic	25	TMB	H2O2	0.1	10.1002/adma.201203218
Pt48Pd52-Fe3O4 mix	peroxidase	N	26	3	sphere	6	oleylamine-polyethyleneglycol (OAm-PEG)	PBS	5.2	acidic	25	TMB	H2O2	0.1	10.1002/adma.201203218
Pt48Pd52	peroxidase	N	78	0	sphere	4	oleylamine-polyethyleneglycol (OAm-PEG)	PBS	5.2	acidic	25	TMB	H2O2	0.1	10.1002/adma.201203218
Fe3O4	peroxidase	N	26	3	sphere	10	oleylamine-polyethyleneglycol (OAm-PEG)	PBS	5.2	acidic	25	TMB	H2O2	0.1	10.1002/adma.201203218
Ala-Fe3O4	peroxidase	N	26	3	sphere	500	Alanine	sodium acetate	4.5	acidic	25	TMB	H2O2	0.8	10.1039/c6cc08542c
His-Fe3O4	peroxidase	N	26	3	sphere	500	Histidine	sodium acetate	4.5	acidic	25	TMB	H2O2	0.8	10.1039/c6cc08542c
Ala-Fe3O4	peroxidase	N	26	3	sphere	500	Alanine	sodium acetate	4.5	acidic	25	H2O2	TMB	0.8	10.1039/c6cc08542c
His-Fe3O4	peroxidase	N	26	3	sphere	500	Histidine	sodium acetate	4.5	acidic	25	H2O2	TMB	0.8	10.1039/c6cc08542c
Phenylalanine-Fe3O4	peroxidase	N	26	3	sphere	500	Phenylalanine	sodium acetate	4.5	acidic	25	H2O2	TMB	0.8	10.1039/c6cc08542c
Glycine-Fe3O4	peroxidase	N	26	3	sphere	500	Glycine	sodium acetate	4.5	acidic	25	H2O2	TMB	0.8	10.1039/c6cc08542c
Leucine-Fe3O4	peroxidase	N	26	3	sphere	500	Leucine	sodium acetate	4.5	acidic	25	H2O2	TMB	0.8	10.1039/c6cc08542c
Isoleucine-Fe3O4	peroxidase	N	26	3	sphere	500	Isoleucine	sodium acetate	4.5	acidic	25	H2O2	TMB	0.8	10.1039/c6cc08542c
Valine -Fe3O4	peroxidase	N	26	3	sphere	500	Valine	sodium acetate	4.5	acidic	25	H2O2	TMB	0.8	10.1039/c6cc08542c
Serine -Fe3O4	peroxidase	N	26	3	sphere	500	Serine	sodium acetate	4.5	acidic	25	H2O2	TMB	0.8	10.1039/c6cc08542c
Threonine -Fe3O4	peroxidase	N	26	3	sphere	500	Threonine	sodium acetate	4.5	acidic	25	H2O2	TMB	0.8	10.1039/c6cc08542c
Proline-Fe3O4	peroxidase	N	26	3	sphere	500	Proline	sodium acetate	4.5	acidic	25	H2O2	TMB	0.8	10.1039/c6cc08542c
Tyrosine-Fe3O4	peroxidase	N	26	3	sphere	500	Tyrosine	sodium acetate	4.5	acidic	25	H2O2	TMB	0.8	10.1039/c6cc08542c
Tryptophan -Fe3O4	peroxidase	N	26	3	sphere	500	Tryptophan	sodium acetate	4.5	acidic	25	H2O2	TMB	0.8	10.1039/c6cc08542c
Glutarnine-Fe3O4	peroxidase	N	26	3	sphere	500	Glutarnine	sodium acetate	4.5	acidic	25	H2O2	TMB	0.8	10.1039/c6cc08542c
Glutamic acidic-Fe3O4	peroxidase	N	26	3	sphere	500	Glutamic acidic	sodium acetate	4.5	acidic	25	H2O2	TMB	0.8	10.1039/c6cc08542c
Asparagine-Fe3O4	peroxidase	N	26	3	sphere	500	Asparagine	sodium acetate	4.5	acidic	25	H2O2	TMB	0.8	10.1039/c6cc08542c
Aspartic acidic-Fe3O4	peroxidase	N	26	3	sphere	500	Aspartic acidic	sodium acetate	4.5	acidic	25	H2O2	TMB	0.8	10.1039/c6cc08542c
Lysine-Fe3O4	peroxidase	N	26	3	sphere	500	Lysine	sodium acetate	4.5	acidic	25	H2O2	TMB	0.8	10.1039/c6cc08542c
Arginine-Fe3O4	peroxidase	N	26	3	sphere	500	Arginine	sodium acetate	4.5	acidic	25	H2O2	TMB	0.8	10.1039/c6cc08542c
Fe3O4-Ngly	peroxidase	N	26	3	sphere	40.1	glycine	sodium acetate	4	acidic	25	TMB	H2O2	353	10.1016/j.biomaterials.2009.05.005
Fe3O4-Ngly	peroxidase	N	26	3	sphere	40.1	glycine	sodium acetate	4	acidic	25	ABTS	H2O2	353	10.1016/j.biomaterials.2009.05.005
Fe3O4-NPLL	peroxidase	N	26	3	sphere	46.2	Polylysine	sodium acetate	4	acidic	25	TMB	H2O2	353	10.1016/j.biomaterials.2009.05.005
Fe3O4-NPLL	peroxidase	N	26	3	sphere	46.2	Polylysine	sodium acetate	4	acidic	25	ABTS	H2O2	353	10.1016/j.biomaterials.2009.05.005
Fe3O4-NPEI	peroxidase	N	26	3	sphere	43.7	PEI	sodium acetate	4	acidic	25	TMB	H2O2	353	10.1016/j.biomaterials.2009.05.005
Fe3O4-NPEI	peroxidase	N	26	3	sphere	43.7	PEI	sodium acetate	4	acidic	25	ABTS	H2O2	353	10.1016/j.biomaterials.2009.05.005
BSA-Pt	peroxidase	N	78	0	sphere	2	BSA	PBS	4	acidic	25	TMB	H2O2	125	10.1016/j.bios.2014.11.032
BSA-Pt	peroxidase	N	78	0	sphere	2	BSA	PBS	4	acidic	25	H2O2	TMB	0.125	10.1016/j.bios.2014.11.032
CoOxH-GO + CN	peroxidase	N	27	3	nanosheet	240	GO\CN-	Tris-borate buffer	7	neutral	25	AR	H2O2	1	10.1016/j.bios.2017.11.063
CoOxH-GO + CN	peroxidase	N	27	3	nanosheet	240	GO\CN-	Tris-borate buffer	7	neutral	25	H2O2	AR	0.01	10.1016/j.bios.2017.11.063
Fe3O4-N-GO	peroxidase	N	26	3	nanoparticle	4	GOD	sodium acetate	6.5	acidic	25	TMB	H2O2	0.1	10.1039/c6nr02725c
Fe3O4-N-GO	peroxidase	N	26	3	nanoparticle	4	GOD	sodium acetate	6.5	acidic	25	H2O2	TMB	0.032	10.1039/c6nr02725c
NiO	peroxidase	N	28	2	nanorod	65	none	sodium acetate	3.8	acidic	40	H2O2	TMB	0.05	10.1016/j.bios.2014.08.062
NiO	peroxidase	N	28	2	nanorod	65	none	sodium acetate	3.8	acidic	40	TMB	H2O2	25	10.1016/j.bios.2014.08.062
H2TCPP-NiO	peroxidase	N	28	2	nanorod	65	H2TCPP	sodium acetate	3.8	acidic	45	H2O2	TMB	0.05	10.1016/j.bios.2014.08.062
H2TCPP-NiO	peroxidase	N	28	2	nanorod	65	H2TCPP	sodium acetate	3.8	acidic	45	TMB	H2O2	25	10.1016/j.bios.2014.08.062
Cu-Pd/g-C3N4	peroxidase	N	29	2	sphere	6.7	C3N4	sodium acetate	4	acidic	35	TMB	H2O2	50	10.1007/s00604-018-3112-z
Cu-Pd/g-C3N4	peroxidase	N	29	2	sphere	6.7	C3N4	sodium acetate	4	acidic	35	H2O2	TMB	0.5	10.1007/s00604-018-3112-z
PB/MWCNT	peroxidase	N	26	3	cubic	40	carbon	sodium acetate	3	acidic	20	TMB	H2O2	150	10.1007/s00604-017-2235-y
PB/MWCNT	peroxidase	N	26	3	cubic	40	carbon	sodium acetate	3	acidic	20	H2O2	TMB	0.25	10.1007/s00604-017-2235-y
T-MIP	peroxidase	N	26	3	sphere	195	MIP	sodium acetate	4	acidic	25	TMB	H2O2	10	10.1021/jacs.7b00601
A-MIP	peroxidase	N	26	3	sphere	220	MIP	sodium acetate	4	acidic	25	TMB	H2O2	10	10.1021/jacs.7b00601
A-MIPpos	peroxidase	N	26	3	sphere	711	MIP	sodium acetate	4	acidic	25	TMB	H2O2	10	10.1021/jacs.7b00601
T-MIP	peroxidase	N	26	3	sphere	195	MIP	sodium acetate	4	acidic	25	ABTS	H2O2	10	10.1021/jacs.7b00601
A-MIP	peroxidase	N	26	3	sphere	220	MIP	sodium acetate	4	acidic	25	ABTS	H2O2	10	10.1021/jacs.7b00601
A-MIPpos	peroxidase	N	26	3	sphere	711	MIP	sodium acetate	4	acidic	25	ABTS	H2O2	10	10.1021/jacs.7b00601
PS@Au@PB	peroxidase	N	26	3	sphere	20	PSS	sodium acetate	3.6	acidic	25	TMB	H2O2		10.1016/j.colsurfa.2015.11.035
PS@Au@PB	peroxidase	N	26	3	sphere	465	PSS	sodium acetate	3.6	acidic	25	H2O2	TMB		10.1016/j.colsurfa.2015.11.035
PBNPs	peroxidase	N	26	3	cubic	50	PVP	sodium acetate	3.6	acidic	25	TMB	H2O2	1408	10.1021/jacs.5b12070
PBNPs	peroxidase	N	26	3	cubic	50	PVP	sodium acetate	3.6	acidic	25	H2O2	TMB	0.26	10.1021/jacs.5b12070
PBNPs	peroxidase	N	26	3	cubic	50	PVP	sodium acetate	3.6	acidic	25	ABTS	H2O2	23.46	10.1021/jacs.5b12070
PBNPs	peroxidase	N	26	3	cubic	50	PVP	sodium acetate	3.6	acidic	25	H2O2	ABTS	0.26	10.1021/jacs.5b12070
Cu NCs	peroxidase	N	29	0	sphere	2.5	none	sodium acetate	4	acidic	40	TMB	H2O2		10.1021/acsami.0c11983
Cu NCs	peroxidase	N	29	0	sphere	2.5	none	sodium acetate	4	acidic	40	H2O2	TMB		10.1021/acsami.0c11983
Ag@Fabric	peroxidase	N	47	0	sphere	100	cotton fabric	sodium acetate	5	acidic	37	TMB	H2O2	10	10.1016/j.bios.2018.03.025
Ag@Fabric	peroxidase	N	47	0	nanoparticle	100	cotton fabric	sodium acetate	5	acidic	37	H2O2	TMB	0.2	10.1016/j.bios.2018.03.025
Ce-BPyDC	peroxidase	N	58	4	cubic	225	none	sodium acetate	4	acidic	25	TMB	H2O2	20	10.1021/acs.inorgchem.9b00661
Ce-BPyDC	peroxidase	N	58	4	cubic	225	none	sodium acetate	4	acidic	25	H2O2	TMB	1	10.1021/acs.inorgchem.9b00661
BiOI	peroxidase	I	83	3	network	20	none	Tris-Cborate solution	7	neutral	25	AR	H2O2	0.1	10.1039/c6qm00149a
BiOI	peroxidase	I	83	3	network	20	none	Tris-Cborate solution	7	neutral	25	H2O2	AR	0.005	10.1039/c6qm00149a
BiOCl	peroxidase	Cl	83	3	nanosheet	100	none	Tris-Cborate solution	7	neutral	25	AR	H2O2	0.1	10.1039/c6qm00149a
BiOCl	peroxidase	Cl	83	3	nanosheet	100	none	Tris-Cborate solution	7	neutral	25	H2O2	AR	0.005	10.1039/c6qm00149a
BiOBr	peroxidase	Br	83	3	nanosheet	100	none	Tris-Cborate solution	7	neutral	25	AR	H2O2	0.1	10.1039/c6qm00149a
BiOBr	peroxidase	Br	83	3	nanosheet	100	none	Tris-Cborate solution	7	neutral	25	H2O2	AR	0.005	10.1039/c6qm00149a
BiOBr	peroxidase	B-Br	83	3	sphere	1500	none	sodium acetate	4	acidic	40	TMB	H2O2	0.2	10.1039/c3nr06533b
BiOBr	peroxidase	B-Br	83	3	sphere	1500	none	sodium acetate	4	acidic	40	H2O2	TMB	0.79	10.1039/c3nr06533b
Cuf - Se	SOD	Se	29	1	sphere	63	none	saline	7.4	neutral	25	NBT			10.1021/acs.nanolett.4c05348
Ce12 V7	SOD	S	58	4	cubic	2.19	none	PBS	7.4	neutral	37	O2			10.1002/adhm.202401581
Ce12 V7	SOD	S	58	4	cubic	2.19	none	PBS	7.4	neutral	37	NBT			10.1002/adhm.202401581
Ce12 V7	SOD	S	23	5	cubic	2.19	none	PBS	7.4	neutral	37	O2			10.1002/adhm.202401581
Ce12 V7	SOD	S	23	5	cubic	2.19	none	PBS	7.4	neutral	37	NBT			10.1002/adhm.202401581
CeO2@MPEG2KMPh	SOD	P	58	4	nanoparticle	27.2	PEG-phosphonic acidic	Tris-HCl	6.8	neutral	37	xanthine/XO			10.1021/acsami.0c08778
CeO2@MPEG5KMPh	SOD	P	58	4	nanoparticle	31.7	PEG-phosphonic acidic	Tris-HCl	6.8	neutral	37	xanthine/XO			10.1021/acsami.0c08778
CeO2@MPEG2KMPEGa1K-MPh	SOD	N-S	58	4	nanoparticle	29.5	PEG-amino-phosphonic acidic	Tris-HCl	6.8	neutral	37	xanthine/XO			10.1021/acsami.0c08778
CeO2@MPEG2KMPEGa2K-MPh	SOD	N-S	58	4	nanoparticle	31.5	PEG-amino-phosphonic acidic	Tris-HCl	6.8	neutral	37	xanthine/XO			10.1021/acsami.0c08778
Cu-Cys	SOD	N-S	29	0	nanoparticle	151	Cys	Tris-HCl	8.2	alkaline	27	pyrogallol			10.1016/j.bioorg.2018.07.020
NACu-Cys	SOD	N-S	29	0	nanoparticle	82	BSA and Cys	Tris-HCl	8.2	alkaline	27	pyrogallol			10.1016/j.bioorg.2018.07.020
Au-Ag AFT	SOD	N-S	79	0	sphere	11.4	Apoferritin	Tris-HCl	8.2	alkaline	27	pyrogallol			10.1016/j.msec.2018.10.008
GNPs	SOD	N-S	79	0	sphere	13	citrate	Tris-HCl	8.2	alkaline	27	pyrogallol,			10.1007/s00604-014 424
GNPs/Cu-Cys	SOD	N-S	79	0	sphere	13	Cys	Tris-HCl	8.2	alkaline	27	pyrogallol,			10.1007/s00604-014 424
Cu-TCPP MOF nanodots	SOD	N	29	2	sphere	6.44	PVP	phosphate buffer	7.4	neutral	25	riboflavin/methionine	NBT	0.075	10.1039/c9mh00339h
2a@SBA 5	SOD	N	29	2	nanorod	727	SiO2	PBS	7.8	alkaline	25	methionine/riboflavin	NBT	0.046	10.1016/j.micromeso.2018.12.027
Cu NCs	SOD	N	29	0	sphere	2.5	none	phosphate buffer	7.8	alkaline	37	methionine/riboflavin	NBT	0.002	10.1021/acsami.0c11983
Cu5.4O USNPs	SOD	N	29	0	sphere	4.5	AA	PBS	7.4	neutral	25	xanthine/XO			10.1038/s41467-020 6544-7
1@SBA 5	SOD	Cl	29	2	nanorod	727	SiO2	PBS	7.8	alkaline	25	methionine/riboflavin	NBT	0.046	10.1016/j.micromeso.2018.12.027
2@SBA 5	SOD	Cl	29	2	nanorod	727	SiO2	PBS	7.8	alkaline	25	methionine/riboflavin	NBT	0.046	10.1016/j.micromeso.2018.12.027
3@SBA 5	SOD	Cl	29	2	nanorod	727	SiO2	PBS	7.8	alkaline	25	methionine/riboflavin	NBT	0.046	10.1016/j.micromeso.2018.12.027
